# Supplementary material for: Effects of Pelletized and Coated Organic Fertilizers on Flavor Compounds of Tomato Fruits and Leaves
Source: Foods. 2024 May 25;13(11):1653. doi: 10.3390/foods13111653 (PMC11171810; doi:10.3390/foods13111653)
Supplement: Supplementary file 1 [file foods-13-01653-s001.zip]

Archive with 1 entries (1 files):
- foods-2996713-supplementary.pdf
